# Supplementary material for: The association between DNA methylation and exon expression in the Pacific oyster Crassostrea gigas
Source: PLoS One. 2017 Sep 25;12(9):e0185224. doi: 10.1371/journal.pone.0185224 (PMC5612690; doi:10.1371/journal.pone.0185224)
Supplement: S1 Table — (XLSX) [file pone.0185224.s006.xlsx]

## Sheet: Sheet1
Sample	No. of raw reads	No. of mapped reads	No. of mapped reads
			after filtering PCR duplication
Wild Mantle	312080406	108851100	106069891
Male gametes	343164882	107086936	105900623
Mapped ratio	No. of uniquely	Unique mapped	Usable depth
(%)	mapped reads	ratio (%)	(X/strand)
0.33988	93975965	0.301127	17.1534
0.3086	95140079	0.277243	13.8927
